# Supplementary material for: Increased intestinal permeability exacerbates sepsis through reduced hepatic SCD-1 activity and dysregulated iron recycling
Source: Nat Commun. 2020 Jan 24;11:483. doi: 10.1038/s41467-019-14182-2 (PMC6981269; doi:10.1038/s41467-019-14182-2)
Supplement: Supplementary file 3 — Source Data [file 41467_2019_14182_MOESM3_ESM.xlsx]

## Sheet: Figure 1
A	LPS immunogenicity (OD@ 450nm)					Flagellin immunogenicity (OD@ 450nm)					B	Serum LDH			C	Spleen
	Muc2+/+	Muc2-/-				Muc2+/+	Muc2-/-					Muc2+/+	Muc2-/-			TNF-alpha			IL-1beta
	0.2425	0.5225				0.3395	1.5115					1.1	1.83124			Muc2+/+	Muc2-/-		Muc2+/+	Muc2-/-
	0.2965	0.6835				0.3515	1.3225					1.022	2.26869			1.01786	3.66		1.01786	1.66
	0.5095	0.5115				0.5735	1.0925					0.9973	1.87386			0.99	2.23		0.901	1.23
	0.3687	0.4555				0.4598	0.9665					1.0113	1.36692			1.087	5.786		1.017	1.786
	0.31	0.67				0.59	1.2					0.87	1.72			0.872	4.9		0.78	0.867
	0.27	0.71				0.49	1.27					0.69	1.46			1.1	5.2		0.92	1.24
	0.25	0.59				0.48	0.99
	0.29	0.49				0.39	1.42
	0.32	0.52				0.42	1.37
	0.29	0.67				0.52	0.98
D	Liver						E	WBC			Monocytes			Lyphocytes
	TNF-alpha			IL-1beta				Muc2+/+	Muc2-/-		Muc2+/+	Muc2-/-		Muc2+/+	Muc2-/-
	Muc2+/+	Muc2-/-		Muc2+/+	Muc2-/-			4.3	10.1		0.2	0.3		3.2	7.9
	1.20025	25.3867		0.508153	43.8144			4.8	12.7		0.18	0.5		4.8	9.6
	1.03049	40.673		3.32495	79.087			5.2	11.8		0.3	0.4		5.2	9.9
	1.54328	40.3921		3.59186	99.9638			9.1	10.2		0.35	0.4		6.6	8.7
	0.93174	37.2		3.1	89.3			8.7	11.5		0.32	0.5		5.7	8.6
	0.695441	29.7		2.4	47.8			8.8	10.2		0.27	0.45		6.1	10.2
F	Macrophages			Neutrophils
	Muc2+/+	Muc2-/-		Muc2+/+	Muc2-/-
	1.2	3.3		0.8	1.34
	0.9	2.9		0.6	2.9
	0.8	1.98		1.1	2.7
	1.3	3.2		1.3	3.2
	1.9	2.8		0.79	1.79
	2.1	3.2		1.78	3.1

## Sheet: Figure 2
	A		Body weight loss														Survival curve
			WT + LPS			KO+ LPS			WT+ MPLAs			KO + MPLAs					Days	KO+ LPS	WT+ LPS	KO+ MPLAs	WT+ MPLAs
		Days	Mean	SEM	N	Mean	SEM	N	Mean	SEM	N	Mean	SEM	N			1			0	0
		0	100	0	8	100	0	8	100	0	6	100	1.4	8			2	1	0	0	0
		1	94.4	1.4166	8	92.2	3.7525	8	100.2	1.2	6	100.2	1.7	8			2	1	0		0
		2	94.81	0.7778	8	90.75	2.3298	8	100.2	1.4	6	100.3	1.8	8			2	1	0		0
		3	95.9	1.6721	8	83.875	3.4168	8	100.1	1.7	6	100.4	2.1	8			2	1	0		0
																	2	1	1	0	0
																	3	1	0	0
																	3	1	0	0	0
																	3	1	0	0
																	3		0	0
																	3	0	0		0
	B		TNF-alpha								IFN-gamma								IL-1beta
		Muc2+/+				Muc2-/-				Muc2+/+				Muc2-/-				Muc2+/+				Muc2-/-
		control	LPS 3h	LPS 24h		control	LPS 3h	LPS 24h		control	LPS 3h	LPS 24h		control	LPS 3h	LPS 24h		control	LPS 3h	LPS 24h		control	LPS 3h	LPS 24h
		39.96	547.24	113.22		93.42	857.46	410.16		27.896	71.98	30.88		39.86	98	659.9		134	519.76	82.4		241.3	726.88	768.38
		25.64	350.06	45.23		23.98	1082.45	268.25		13.7	76.18	24.876		11.7	48.27	505.59		45.1	332.79	124.6		60.4	443.36	407.35
		15.31	407.85	86.37		28.84	1020.41	189.48		28.28	52.4	18.86		9.41	46.89	407.51		59.3	180.12	185.04		133.16	515.74	392.1
		27.9	389	91.7		37.9	970.3	237.2		31.8	73.9	25.4		18.3	54.3	376.9		113.6	276.8	113.2		123.1	562.1	429.2
		25.8	476	69.4		56.7	868.2	364.9		23.9	45.6	17.8		24.1	67.8	289.1		89.7	210.3	97.8		87.7	481.5	537.8
		17.9	389.2	76.3		29.5	899.6	278.8		18.9	52	21.1		27.2	73.4	317.3		91.5	279.3	89.9		78.3	502.1	415.3
	C	Cleaved caspase 3 (% fold change)					D	% change in CD3+Annexin+ population (normalized to control)							E		% change in CD4+ population
		Muc2+/+	Muc2-/-					Muc2+/+	Muc2-/-								(normalized to control)
		2130	100					122.436	-40.2116
		3034.83	315.789					98.1482	-31.3433							FOXp3+			IL-17+
		2229.67	200					113.513	-35.7513							Muc2+/+	Muc2-/-		Muc2+/+	Muc2-/-
		1930	179					97.3	-29							134.641	-12.2807		-88.8889	-80.7018
		2179	389					67.9	-32							141.177	15.3846		27.6596	-75.8064
								102	-25							143.75	70		-87.1795	-75.7143
								110	-18							127	35.7		15	-72
								98	-22							139.8	29		12	-39
								79	-19							113	15.9		-27	-29
								109	-29.3							127	46		-76	-46

## Sheet: Figure 3
	A		Abdominal signal ventral							B			Distance bacteria- epithelium (AU)
			[AU]								Muc2+/+						Muc2-/-
		Muc2+/+				Muc2+/+					S.I.			Colon			S.I.			Colon
		Control	XEN-14	Xen-14 +LPS		Control	XEN-14	Xen-14 +LPS			Control	LPS 24h		Control	LPS 24h		Control	LPS 24h		Control	LPS 24h
		0.731541	0.679649	36		2.07318	1.9	5512			15	9.3		21.3	12.1		5.7	1.2		3.2	0.6
		1.51152	2.25259	28.8616		1.94066	2.2018	9710.08			8.5	11.1		22.4	10.3		8.3	1.9		4.3	0.73
		0.89	1.2031	31.6556		0.89	12.1	9403.79			11	12.3		15.7	19.1		4.6	2.3		1.7	0.1
		1.129	3.1	114.451		4.3	10.3	6951.34			10.3	16.1		16.8	9.3		2.1	0.9		2.3	0.2
											13.2	8.7		13.2	13.5		3.2	0.87		1.9	0.9
											16.7	13.9		18.1	12.8		4.9	1.6		3.3	0.6
	C	IgA+ bacteria [%]									9.3	7.3		19.4	7.4		1.7	2.1		3.1	1.3
		Muc2+/+	Muc2-/-			D	in-vitro bacterial growth							E	in-vitro bacterial growth
		9.3	23.8				Muc2+/+				Muc2-/-						Control			UC patient			CD patient
		22.8	26.4			O.D. @600	Mean	SEM	N		Mean	SEM	N			Hours	Mean	SEM	N	Mean	SEM	N	Mean	SEM	N
		15.2	27			0	0.1747	0.009244	10		0.1678	0.004686	10			0	0	0	5	0	0	5	0	0	5
		32.2	22.2			0.5	0.212	0.01909	10		0.223	0.007488	10			1	7.109	1.954	5	14.64	2.326	5	6.725	1.614	5
		31.8	34.5			1.5	0.2493	0.01572	10		0.3013	0.007601	10			2	33.56	6.04	5	42.55	6.612	5	32.42	5.328	5
		13.7	41.4			2.5	0.322	0.0125	10		0.4068	0.005997	10			3	56.63	8.188	5	63.58	9.182	5	56	7.975	5
		10.9	47.9			3	0.3647	0.01545	10		0.4497	0.004425	10			4	89.9	7.21	5	115.4	7.24	5	103.5	20.21	5
		17.1	44.8			3.5	0.402	0.01021	10		0.4832	0.004151	10			5	123.5	12.15	5	148.3	9.78	5	133.5	27.15	5
						4	0.414	0.007572	10		0.4943	0.004904	10
						4.5	0.4363	0.01202	10		0.5055	0.004295	10
						5	0.456	0.01115	10		0.568	0.006028	10
						5.5	0.4703	0.01161	10		0.5785	0.006864	10

## Sheet: Figure 4
A	Total serum iron			Liver iron						B	Prussian blue (fold to Muc2+/+)				C	Serum Lcn2
	Muc2+/+	Muc2-/-		Fe2+		Fe3+						Muc2+/+	Muc2-/-			Muc2+/+	Muc2-/-
	3.74	6.17		Muc2+/+	Muc2-/-		Muc2+/+	Muc2-/-				1	-15.5			39.7	62.1
	3.92	5.11		130	79		82	15				0.89	-21.3			49.3	81.2
	3.95	3.98		119	65		118	25				0.76	-10.1			53.4	39.2
	3.35	4.17		102	82		96	19				1.4	-12			37.1	47.3
	3.06	3.96		110	78		66	5				1.3	-13			43.9	55.3
	3.75	4.05		102	69		57	14				1.7	-9			55.9	63.1
	3.33	3.89		78	72		58	30				1.9	-8			61.3	71.8
	3.29	4.08		102	67		76	56				0.8	-19			63.7	69.1
	3.59	3.79										0.59	-7			51.3	32.7
	3.75	3.72														47.6	44.3
D	Serum ferritin			E	Transferrin saturation (%)				F	Bacterial growth
	Muc2+/+	Muc2-/-			Muc2+/+	Muc2-/-					Muc2-/-			Muc2-/- + DFO			Muc2+/+			Muc2+/+ + DFO
	40	60			51.7	59.3				O.D.	Mean	SEM	N	Mean	SEM	N	Mean	SEM	N	Mean	SEM	N
	44.5	58			36.7	49.9				0	0.172	0.004686		0.168	0.007	6	0.162	0.009244	6	0.178	0.007	6
	45	64			54.2	63				0.5	0.19	0.007488	6	0.189	0.023	5	0.209	0.01909	5	0.19	0.01	5
	39	39			55.9	71.2				1.5	0.28	0.007601	6	0.22	0.012	4	0.241	0.01572	4	0.21	0.009	4
	37	49			43.7	32.2				2.5	0.35	0.012	6	0.238	0.013	8	0.311	0.0125	8	0.215	0.013	8
	51.3	56			33.7	69.2				3	0.42	0.0189	6	0.25	0.01	6	0.347	0.01545	6	0.235	0.019	6
	43	62.1			39.3	43.7				3.5	0.456	0.017	6	0.27	0.0098	5	0.372	0.01021	5	0.249	0.007	5
	55.8	48			45.9	56				4	0.48	0.009	6	0.298	0.0012	5	0.41	0.007572	5	0.28	0.009	5
	41	61.2			51.2	70.4				4.5	0.509	0.0109	6	0.32	0.0081	5	0.421	0.01202	5	0.279	0.014	5
	46.7	41.9			47.2	48.1				5	0.52	0.013	6	0.345	0.01115	5	0.46	0.01115	5	0.312	0.01115	5
										5.5	0.53	0.007	6	0.356	0.004	5	0.489	0.019	5	0.329	0.021	5
G	% Serum iron levels								H	% Body wt. loss											% Survival
		Muc2+/+			Muc2-/-						LPS			DFO+ MPLAs			DFO +LPS				Days	LPS	DFO+LPS	DFO+MPLAs
	Hours	Mean	SEM	N	Mean	SEM	N			Days	Mean	SEM	N	Mean	SEM	N	Mean	SEM	N		1	0	0	0
	0	100	0	5	100	0	5			0	100	0	8	100	1.765	7	100.123	0.236	8		2	1	0	0
	2	59	4.965	5	76.93	2.926	5			1	93.2	3.2525	8	100.234	0.1997	7	96.975	3.386	8		3	1	0	0
	4	50.64	2.243	5	61.12	1.222	5			2	85.75	4.3298	8	101.76	0.278	7	91.864	3.10976	8		3	1	1	0
	24	67.85	0.3757	5	67.53	5.756	5			3	81.875	4.4168	8	101.78	0.71234	7	90.875	2.4765	8		3	1	0	0
																					3	1	0	0
																					3	1	0	0
I	IFN-gamma								TNF-alpha
	LPS				DFO+ LPS				LPS				DFO+ LPS
	Con	LPS 3h	LPS 24h		Con	LPS 3h	LPS 24h		Con	LPS 3h	LPS 24h		Con	LPS 3h	LPS 24h
	39.86	98	659.9		39.86	38.47	17.27		93.42	857.46	410.16		39.96	834.098	96.41
	12.87	48.27	505.59		14.78	31.96	43.91		23.98	1082.45	268.25		25.64	759.34	123.8
	9.41	46.89	407.51		19.78	54.78	58.89		28.84	1020.41	189.48		15.31	645.95	189.48
	13.9	57.9	467.9		23.2	46.9	21.4		31.9	981	234		18.9	721	112
	16.9	89.2	581.9		20.7	37.8	24.9		78.3	861.9	321		21.4	802	98
	10.3	53.9	529.4		17.6	42.1	41.7		47.2	927	349		36	697	106

## Sheet: Figure 5
A	Osmotic fragility of RBCs								B	HGB [g/L]			RBC [109/ L]			PLT [109/ L]
		Muc2-/-			Muc2+/+					Muc2+/+	Muc2-/-		Muc2+/+	Muc2-/-		Muc2+/+	Muc2-/-
	O.D.	Mean	SEM	N	Mean	SEM	N			146	144		9.3	9.4		99	108
	0.9	0.057	0	6	0.057	0	7			145	114		9.5	7.76		103	424
	0.5	0.186	0.01	5	0.16	0.01	7			160	130		9	8.5		130	300
	0.45	1.148	0.1	4	1	0.08	7			157	175		9.92	11.29		160	499
	0.4	1.514	0.07	7	1.3	0.04	7			160	157		9.9	9.88		155	602
	0	1.534	0.08	7	1.48	0.08	7			155	163		9.83	10.5		110	536
C	Reticulocytes count			D	SCD-1 mRNA			E	SCD-1 intensity (fold)			F	MUFA			PUFA
	Muc2+/+	Muc2-/-			Muc2+/+	Muc2-/-			Muc2+/+	Muc2-/-			Muc2+/+	Muc2-/-		2100	1230
	4.14	2.2			1.4	1.3			1.3	-2.4			130	90		1900	1170
	3.9	4.05			1.2	0.68			0.92	-1.1			127	75		2230	980
	3.41	2.9			0.69	1.2			0.79	-4.3			98	98		1970	1350
	2.8	5.9			1.2	0.54			1.23	-2.1			102	101		1830	1470
	3.1	4.9			0.67	1.4			0.79	-1.2			112	78		1750	1320
	3.3	4.3			0.84	0.59			0.89	-7.9			135	83		1980	1020
	4.09	4.52			0.99	0.48			1.01	-0.3			140	91
	3.2	5.2							1.3	-0.27
	2.3	3.9							0.98	-0.13
	2.7	2.79							0.32	0.17
	2.8	4.9
	3	3.8
G	Unabsorbed SCFA in Muc2-/-				H	SCFA transporter genes [Colon]						SCFA transporter genes [Liver]
	[% to Muc2+/+]					SLC5A8			GPR109A			SLC5A8			GPR109A
	Acetate	Propionate	Butyrate			Muc2+/+	Muc2-/-		Muc2+/+	Muc2-/-		Muc2+/+	Muc2-/-		Muc2+/+	Muc2-/-
	74	62	20			0.98	0.62		1.65	0.32		1.9	0.62		1.2	0.81
	76	52	14			1.2	1.32		1.29	0.59		0.7	0.37		0.69	1.7
	69	67	27			0.67	1.8		0.34	0.49		0.67	0.29		0.59	1.3
	63	49.7	17.2			1.76	1.08		0.67	1.23		0.98	1.08		0.82	0.58
	59	60	23.8			0.39	0.67		0.92	1.17		1.7	0.67		1.02	0.39
	83	45	16.3			0.98	1.29		1.32	1.22		1.39	0.58		1.54	1.7
I	FA synthesis genes									FA oxidation genes
	Scd-1			Fas			Srebp-1			Ppar-alpha			Acox-1			Cpt-1alpha
	Muc2+/+	Muc2-/-		Muc2+/+	Muc2-/-		Muc2+/+	Muc2-/-		Muc2+/+	Muc2-/-		Muc2+/+	Muc2-/-		Muc2+/+	Muc2-/-
	1.2	1.41		1.65	1.23		1.2	1.7		1.1	1.9		0.9	12.3		0.8	2.3
	1.3	1.6		1.8	1.1		1.1	1.9		0.67	1.7		1.2	9.8		1.4	3.1
	1.5	1.1		2.1	1.3		0.87	2.1		0.98	2.1		0.79	7.9		0.98	2.3
	1.1	1.09		1.38	1.19		1.89	3.1		1.2	0.91		0.49	11.3		1.4	0.79
	1.28	1.34		1.79	1.37		2.79	0.98		1.3	0.83		0.71	9.2		0.56	0.68

## Sheet: Figure 6
B	% RBCs remaining in circulation								C	% PKH26+CD45+ cells						D	% F4/80+ cells with RBCs
		Muc2+/+			Muc2-/-					Liver			Spleen				Muc2+/+	Muc2-/-
	Hours	Mean	SEM	N	Mean	SEM	N			Muc2+/+	Muc2-/-		Muc2+/+	Muc2-/-			78.6	61.3
	0	100	0	6	100	0	6			1.2	1.41		1.65	1.23			79	64.2
	0.05	99.3	1.3	6	97.2	1.4	6			1.3	1.6		1.8	1.1			82.7	60.6
	16	94.34	3.23	6	86.93	2.235	6			1.5	1.1		2.1	1.3			91.5	57.7
										1.35	1.47		1.79	1.23			85.9	59.7
										1.23	1.53		2.05	1.34			83.2	58.9
										1.32	1.49		1.72	1.17
E	% RBCs aggregates			F	% F4/80+ cells with RBCs				G	% F4/80+ cells with RBCs
	Muc2+/+	Muc2-/-			KO RBCs to WT mice	WT RBCs to KO mice					WT mice receivin KO BM			KO mice receivin WT BM
	5	18			29.4	61.5					WT RBCs	KO RBCs		WT RBCs	KO RBCs
	2	23			46.6	55					1.65	1.3		0.98	0.79
	6	24			55.9	22.4					1.8	0.92		1.03	0.71
	9	46			64.4	43.7					2.1	1.2		0.83	1.3
	4	29.9			33.3	60.5					1.62	1.4		0.78	0.83
	7.2	32.7			25.5	40.8					1.34	1.7		0.83	0.79
					58.7	60.3					1.73	1.39		0.91	1.2
					33.3	81.2					1.89	1.29		0.94	1.19
					41.1	78.7					1.9	1.38		0.79	0.89
					55.9	88.5					1.99	1.4		0.73	0.93
					45.5	83
					29.4	92.6
					13.3	84.6
					23.8	71.4
					58.3	89.4

## Sheet: Figure 7
A	LPS immunogenicity			Flagellin immunogenicity				B	WBC [109/ L]			PLT [109/ L]			C	Liver SCD-1 [mRNA]
	KO	KO+ Abx		KO	KO+ Abx				KO	KO+ Abx		KO	KO+ Abx			KO	KO+ Abx
	0.5225	0.429		1.5115	0.79				10.1	7.4		161	198			1.3	1.3
	0.6835	0.47		1.3225	0.98				12.7	8.2		424	210			0.68	1.4
	0.5115	0.32		1.0925	0.939				11.8	6.3		300	247			1.2	0.89
	0.4555	0.39		0.9665	0.89				10.2	7.3		499	320			0.54	1.3
	0.49	0.33		1.3	0.97				11.5	11.5		602	290			1.4	0.8
	0.53	0.41		1.29	1.02				10.2	10.2		536	310			0.59	0.67
	0.57	0.423		1.1	0.79											0.48	1.7
	0.49	0.34		0.98	0.98											0.37	0.73
	0.612	0.379		1.29	0.69											0.98	1.49
	0.598	0.41		1.49	0.35											1.1	1.8
D	MUFA			PUFA			E	Bacterial growth in serum								F	Serum iron
	KO	KO+ Abx		KO	KO+ Abx				KO+ Abx			KO					KO	KO+ Abx
	89	109.9		980	1300			Hours	Mean	SEM	N	Mean	SEM	N			6.75	3.8
	91	82		830	1273			0	0.231	0.029	6	0.213	0.011	8			5.11	4.01
	93	93		1010	872			0.5	0.24	0.041	7	0.249	0.002	8			3.98	3.5
	81	105		670	762			1.5	0.28	0.019	9	0.291	0.023	8			4.17	4.17
	79	102		910	1009			2.5	0.31	0.029	8	0.329	0.012	8			4.16	3.5
	84	89		831	870			3	0.33	0.031	8	0.368	0.032	8			4.39	4.05
	89	67		739	980			3.5	0.35	0.021	8	0.399	0.0141	8			6.2	4.03
				804	1139			4	0.38	0.03	8	0.427	0.019	8
								4.5	0.391	0.024	8	0.449	0.021	8
								5	0.401	0.022	8	0.482	0.031	8
								5.5	0.408	0.031	8	0.491	0.019	8
G	% BW loss								% Survival				H	Serum Cytokine
		KO + LPS			KO abx + LPS				Days	KO+ LPS	KO abx +LPS				TNF- alpha			IL-10
	Days	Mean	SEM	N	Mean	SEM	N		1	0	0				KO LPS	KO abx LPS		KO LPS	KO abx LPS
	0	100	0	8	100.123	0.236	4		2	1	0				410.16	142.6		355.44	523.18
	1	93.2	3.2525	8	96.975	3.386	4		3	1	0				395	179		389	520
	2	85.75	4.3298	8	91.864	3.10976	4		3	1	1				400	132		349	540
	3	81.875	4.4168	8	90.875	2.4765	4		3	1	0				398	139		370	490
									3	0	0				405	162		360	475
									3	1	0
I	GF liver Scd-1 mRNA				J	GF serim iron
	GF WT	GF KO				GF WT	GF KO		K	% BW loss								% Survival
	1.38	1.27				3.5	3.2				GF WT + LPS			GF KO + LPS				Days	GF KO+ LPS	GF WT + LPS
	1.49	1.5				3.2	4.1			Days	Mean	SEM	N	Mean	SEM	N		1	0	0
	2.2	0.99				3.6	3.7			0	100	0	5	100.123	0.236	5		2	1	0
	1.78	1.1				3.9	3.2			1	93.2	1.925	5	96.975	2.786	5		3	0	0
	1.29	0.74				3.6	3.9			2	94.75	2.3298	5	93.864	1.9765	5		3	0	0
	0.92	0.89				3	4.2			3	96.975	2.4168	5	94.3	3.81	5		3	0	0
	0.86	2.4				2.9	2.5											3	0	0
	1.59	1.2																3	0	0
	2.3	1.92
	2.8	2.9

## Sheet: Supplementary Figure 1
A	% BW									B	Colon wt			C	Splen wt
			Muc2+/+			Muc2-/-					Muc2+/+	Muc2-/-			Muc2+/+	Muc2-/-
		Age (wks)	Mean	SEM	N	Mean	SEM	N			2.68	3.26			2.55	3.34
		4	100	0	10	100	0	10			2.3	3.38			2.51	2.51
		8	124.7	4.6023	10	112	1.111	10			2.13	3.5			2.41	3.1
		10	128.2	6.074	10	118.6	7.853	10			2.31	3.1			2.31	2.37
		12	131.5	1.75	10	120.8	5.3838	10			2.09	2.9			2.47	3.12
		14	138.2	2.829	10	121.7	1.191	10			2.12	2.87			2.53	3.04
		16	146.1	3.388	10	127.5	1.889	10			2.1	2.69			2.6	3.3
		18	158	3.76	10	132	3.875	10			2.54	2.35			2.2	2.47
											2.37	2.98			2.19	2.39
											2.01	3.2			2.41	2.89
E	% BW								Intestinal permeability
		Muc2+/+			Muc2-/-				Muc2+/+	Muc2-/-
	Days	Mean	SEM	N	Mean	SEM	N		475	598
	0	100	0	8	100	0	10		392	679
	3	104.7	4.6023	8	103	1.111	10		350	790
	7	106.2	3.074	8	104.6	2.853	10		418	763
	10	106.5	1.75	8	102.8	5.3838	10		412	879
	14	109.2	2.829	8	104.7	1.191	10		317	512
	18	112.1	1.388	8	104.5	1.889	10		379	437
	21	114	2.76	8	103	3.175	10		365	532
										419
										349
F	% BW								% Survival
		Muc2-/-			Muc2+/+				Days	Muc2-/-	Muc2+/+
	Days	Mean	SEM	N	Mean	SEM	N		1		0
	0	100	0	7	100	1.1	8		2	1	0
	1	97.5	1.2166	7	100.2	1.9	8		2	1
	2	90.81	1.7778	7	100.3	0.8	8		2	0
	3	87.9	0.6721	7	100.4	0.9	8		2	1
									2	0	0
									3	1	0
									3	0	0
									3	0	0
									3	0	0
									3	0

## Sheet: Supplementary Figure 2
A	Alician blue staining											B	Muc2 mucin expression
	Muc2+/+						Muc2-/-							S.I.			Colon
	SI	Colon		SI	Colon		SI	Colon		SI	Colon			Control	LPS		Control	LPS
	0.98	3.73		1.3	12.5		0.87	0.93		0.59	0.98			273.994	736.424		398	769
	1.3	4.3		2.1	13.23		0.98	0.97		0.92	0.91			315	412		579	1298.22
	0.69	3.9		0.69	19.3		1.9	1.4		0.67	1.3			230	980		375	817
	1.6	5.2		1.5	16.34		6.8	1.2		1.3	0.67			139	397		235	1571
	0.65	4.9		2.3	13.7		0.82	0.6		0.56	1.37			157	379		254	892
	0.83	3.1		2.7	17.2		0.73	0.78		1.2	1.7			176	892		275	1520
	0.72	2.97		1.1	15.9		1.37	1.1		0.79	2.1			189	335		315	1173
														230	909		327	679
														137	875		534	1398
C	Relative luminance													147	437		401	732
	Muc2+/+					Muc2-/-
	Spleen		Liver			Spleen		Liver
	Control	LPS	Control	LPS		Control	LPS	Control	LPS
	86	79	95	95		88	105	79.8	736
	82	97	91	100		84	115	102	649
	88	91	99	98		87	101	99	894
	79.8	85	92.3	89		82.7	96	93.5	451
								89.3
D	CFU/mg
	Muc2+/+					Muc2-/-
	Spleen		MLN			Spleen		MLN
	Control	LPS	Control	LPS		Control	LPS	Control	LPS
	0	3.2	5	14		1	12	12	72
	0	1.2	8	18		0	10	10	48
	0	1	3.7	12		1	15	3	56
	0.37	1.9	4.7	13.2		1.2	13.8	4.7	68.3
	0.22	2.5	6.23	9.3		0.98	12.4	10.4	56.7
			6.9	8.2		0.78	7.8	7.8	49.1
			9.2	15.3		1.3	9.7	13.9	72.8
E	Bacterial growth
		Muc2+/+			Muc2+/+ DSS
	Hours	Mean	SEM	N	Mean	SEM	N
	0	0.15	0.009244	8	0.1678	0.002	10
	0.5	0.21	0.02	8	0.223	0.009	10
	1.5	0.238	0.018	8	0.268	0.011	10
	2.5	0.318	0.012	8	0.34	0.014	10
	3	0.359	0.01545	8	0.39	0.012	10
	3.5	0.3891	0.01021	8	0.44	0.019	10
	4	0.419	0.013	8	0.45	0.009	10
	4.5	0.4291	0.01202	8	0.46675	0.019	10
	5	0.448	0.01115	8	0.4769	0.011	10
	5.5	0.468	0.01161	8	0.489	0.016	10

## Sheet: Supplementary Figure 3
A	Serum total iron			Liver total iron			B	Serum iron levels
	WT	WT+ DSS		WT	WT+ DSS				WT			KO
	3.74	4.2		265	215			Hours	Mean	SEM	N	Mean	SEM	N
	3.92	5.11		213	112			0	100	1.765	5	100.123	0.236	6
	3.95	4.98		157	107			6	100.234	0.1997	5	102.23	3.386	6
	3.35	4.17		189	159			12	101.76	0.278	5	103.6	3.10976	6
	3.06	4.16		178	137			18	101.78	0.71234	5	103.2	2.4765	6
	3.75	4.05		149	141
C	mRNA levels						DMT-1 mRNA levels						D	Zip-14 mRNA levels
	Hepcidin			Ferroportin			Liver			duodenum				Duodenum			Splenocytes			Liver
	WT	KO		WT	KO		WT	KO		WT	KO			WT	KO		WT	KO		WT	KO
	1.2	4.6		1.27235	0.905948		0.791412	0.708333		0.39	0.63			0.89	0.68		0.29	1.9		0.75	1.3
	3.3	1.8		1.39	1.49226		0.780516	1.0811		1.6	0.75			1.4	2.2		0.46	2.3		0.98	0.71
	0.8	0.98		1.23756	2.16971		1.42652	1.12701		1.21	0.98			1.5	3.1		0.89	0.67		1.45	1.11
	1.1	0.58		1.33	1.62		1.13485	1.2163		0.89	1.32			0.7	0.98		1.34	0.34		0.69	0.65
	0.87	1.2		0.98	1.23		1.29	1.312		1.49	1.47			1.9	1.3		1.1	0.98		2.14	1.17
	0.92	1.3		1.3	1.98		0.87	0.83		0.37	0.29			1.3	0.68		0.97	0.82		1.69	0.38
	1.3	0.69		1.27	1.99		0.932	1.23		0.61	0.92						1.3	0.39		0.43	1.43
	1.9	0.78					1.32	1.09
	1.3	1.02
E	Serum iron						F	Hypoferremia
	Untreated			DFO treated				0 hr			2 hr			4 hr			24 hr
	WT	KO		WT	KO			WT	KO		WT	KO		WT	KO		WT	KO
	3.74	6		2.7	2.4			3.64	5.85		1.84	4.17		1.68	3.71		1.15	1.24
	4.02	5.88		2.3	2.8			3.72	4.811		2.52	3.9		1.97	2.85		1.19	1.93
	3.95	3.98		2.1	2.7			3.49	5.9		2.2	4.3		1.89	3.3		0.9	1.1
	3.35	4.68		2.1	2.9			3.3	4.9		2.1	4.27		1.4	4.1		0.7	0.9
	3.06	3.96		2.3	2.3			4.1	4.6		2	3.7		2.1	3.27		1.3	1.8
	3.75	3.99		2.7	2.34
	3.33	3.89		2.89	2.8
	3.29	4.08		3.02	2.1
	3.59	3.79		2.5	2.65
	3.75	3.72		3.2	2.06
G	mRNA levels (fold change)										H	Serum IL-1beta
		Hepcidin [Liver]			Zip-14 [Duodenum]			Zip-14 [Splenocytes]				KO+ LPS				KO+ DFO +LPS
		WT	KO		WT	KO		WT	KO			Control	LPS 3h	LPS 24 h		Control	LPS 3h	LPS 24 h
		12.3	4.6		2.9	3.9		11.4	7.5			156.2	776.88	678		156.2	337.52	207.9
		9.8	3.8		3.7	7.3		10	10.6			60.4	443.36	407.35		60.4	66.75	200.41
		6.5	7.6		4.9	5.1		7.89	8.9			133.16	515.74	389		133.16	124	179
		7.2	2.9		6.9	6.9		9.4	3.7			147	478	365		79	209	235
		4.9	11.1		8.2	5.3		6.3	5.4			139	539	417		148	98	86
		6.2	9.3		3.1	4.7		5.9	6.2

[truncated: 5 more sheets: Supplementary Figure 4, Supplementary Figure 5, Supplementary Figure 6, Supplementary Figure 7, Immunoblot]
